# Supplementary material for: Species Designations Belie Phenotypic and Genotypic Heterogeneity in Oral Streptococci
Source: mSystems. 2018 Dec 18;3(6):e00158-18. doi: 10.1128/mSystems.00158-18 (PMC6299155; doi:10.1128/mSystems.00158-18)
Supplement: TABLE S1 [file sys006182304st1.xlsx]

## Sheet: S1-Isolates
Data for the isolates characterized and sequenced for this study							Yellow highlight indicates the data is from Huang X, Schulte RM, Burne RA, Nascimento MM. 2015. Characterization of the arginolytic microflora provides insights into pH homeostasis in human oral biofilms. Caries research, 49(2), pp.165-176.
Genome clustering code	NCBI SRA accession	NCBI WGS accession	Strain code	ADS operon genes	Core phylogeny identity	Strain 16s identity	Mean ADS activity	Binary ADS activity*	Continuous ADS activity*	Antagonism	Binary Antagonism*	Continuous Antagonism*	SRA accession	*Used for GWAS studies
spar002	SAMN09631758	RJNG01000000	A1	ntcAarcABCDTRqueA	parasanguinis	S. parasanguinis ChDCB356	688	1	3	0.19	1	4		Streptococcus	Streptococcus parasanguinis
sgor008	SAMN09631705	RJPB01000000	A10	ntcAarcABCDTRqueA	gordonii	S. gordonii ATCC 10558	241.3	1	1	0.121	1	3		Streptococcus	Streptococcus gordonii
sgor009	SAMN09631706	RJPA01000000	A11	ntcAarcABCDTRqueA	gordonii	S. gordonii ATCC 10558	354.8	1	2	0.119	1	3		Streptococcus	Streptococcus gordonii
saus001	SAMN09631676	RQOY01000000	A13	ntcAarcABCDTRqueA	australis	S. australis AI-1	287.3	1	1	0.173	1	4		Streptococcus	Streptococcus australis
sint006	SAMN09631721	RJOM01000000	A2	ntcAarcABCDTRqueA	intermedius	S. intermedius ChDC B589	390.1	1	2	0	0	0		Streptococcus	Streptococcus intermedius
sint007	SAMN09631722	RJOL01000000	A3	ntcAarcABCDTRqueA	intermedius	S. intermedius ChDC B589	476.9	1	2	0	0	0		Streptococcus	Streptococcus intermedius
sint008	SAMN09631723	RJOK01000000	A4	ntcAarcABCDTRqueA	intermedius	S. intermedius ChDC B589	233.1	1	1	0	0	0		Streptococcus	Streptococcus intermedius
sint009	SAMN09631724	RJOJ01000000	A5	ntcAarcABCDTRqueA	intermedius	S. intermedius ChDC B589	252.9	1	1	0	0	0		Streptococcus	Streptococcus intermedius
scri003	SAMN09631684	RJPS01000000	A52	ntcAarcABCDTRqueA	cristatus	S. cristatus ATCC 51100	187.5	1	1	0.207	1	5		Streptococcus	Streptococcus cristatus
scri004	SAMN09631685	RJPR01000000	A53	ntcAarcABCDTRqueA	cristatus	S. cristatus ATCC 51100	129.2	1	1	0.102	1	3		Streptococcus	Streptococcus cristatus
scri005	SAMN09631686	RJPQ01000000	A54	ntcAarcABCDTRqueA	cristatus	S. cristatus F0329	160	1	1	0.111	1	3		Streptococcus	Streptococcus cristatus
scri006	SAMN09631687	RJPP01000000	A55	ntcAarcABCDTRqueA	cristatus	S. cristatus F0329	159	1	1	0.152	1	4		Streptococcus	Streptococcus cristatus
scri007	SAMN09631688	RJPO01000000	A56	ntcAarcABCDTRqueA	cristatus	S. cristatus F0329	185	1	1	0.056	1	2		Streptococcus	Streptococcus cristatus
sint010	SAMN09631725	RJOI01000000	A6	ntcAarcABCDTRqueA	intermedius	S. intermedius ChDC B589	237.5	1	1	0	0	0		Streptococcus	Streptococcus intermedius
sgor011	SAMN09631708	RJOY01000000	A7	ntcAarcABCDTRqueA	gordonii	S. gordonii chalis substr. CH1	283.3	1	1	0.084	1	2		Streptococcus	Streptococcus gordonii
sgor012	SAMN09631709	RJOX01000000	A8	ntcAarcABCDTRqueA	gordonii	S. gordonii chalis substr. CH1	431.9	1	2	0.128	1	3		Streptococcus	Streptococcus gordonii
sgor010	SAMN09631707	RJOZ01000000	A9	ntcAarcABCDTRqueA	gordonii	S. gordonii ATCC 10558	244.8	1	1	0.088	1	2		Streptococcus	Streptococcus gordonii
sden005	SAMN09631696	RJVZ01000000	BCA1	ntcAarcABCDT	oralis subsp. dentisani	S. dentisani	23.367	0	0	0.104	1	3		Streptococcus	Streptococcus oralis subsp. dentisani
sgor016	SAMN09631713	RJOU01000000	BCA10	ntcAarcABCDTRqueA	gordonii	S. gordonii	495.178	1	2	0.121	1	3		Streptococcus	Streptococcus gordonii
smit020	SAMN09631746	RJNS01000000	BCA11	ntcAarcABCDT	mitis	S. mitis	118.843	1	1	0.065	1	2		Streptococcus	Streptococcus mitis
smit021	SAMN09631747	RJNR01000000	BCA12	--	mitis	S. mitis	34.5416	0	0	0.121	1	3		Streptococcus	Streptococcus mitis
ssan027	SAMN09631784	RJMG01000000	BCA13	ntcAarcABCDTRqueA	sanguinis	S. sanguinis	64.5545	0	0	0.155	1	4		Streptococcus	Streptococcus sanguinis
sgor017	SAMN09631714	RJOT01000000	BCA14	ntcAarcABCDTRqueA	gordonii	S. gordonii	328.786	1	2	0.051	1	2		Streptococcus	Streptococcus gordonii
scri010	SAMN09631691	RJPL01000000	BCA15	ntcAarcABCDTRqueA	cristatus	S. cristatus	25.7519	0	0	0	0	0		Streptococcus	Streptococcus cristatus
smit022	SAMN09631748	RJNQ01000000	BCA16	--	mitis	S. mitis	24.3306	0	0	0.122	1	3		Streptococcus	Streptococcus mitis
ssp001	SAMN09631785	RJMF01000000	BCA17	--	ssp-oralis/dentisani/mitis	S. sp.	3.01464	0	0	0	0	0		Streptococcus	Streptococcus ssp-oralis/dentisani/mitis
ssp002	SAMN09631786	RJME01000000	BCA18	--	ssp-oralis/dentisani/mitis	S. sp.	4.78486	0	0	0.192	1	4		Streptococcus	Streptococcus ssp-oralis/dentisani/mitis
sint011	SAMN09631726	RMVM01000000	BCA19	--	intermedius	S. intermedius	255.63	1	1	0	0	0		Streptococcus	Streptococcus intermedius
sden006	SAMN09631697	RJPH01000000	BCA2	ntcAarcABCDT	oralis subsp. dentisani	S. dentisani	50.7308	0	0	0.091	1	2		Streptococcus	Streptococcus oralis subsp. dentisani
ssp003 (excluded from analyses because the assembly had an unusualy high number of genes for a member of Streptococcus)	SAMN09631787	RJMD01000000	BCA20	--	ssp-oralis/dentisani/mitis	S. sp.	9.35943	x	x	0.076	x	2		Streptococcus	Streptococcus ssp-oralis/dentisani/mitis
sora008	SAMN09631756	RJNI01000000	BCA21	--	oralis	S. oralis	24.5868	0	0	0.151	1	4		Streptococcus	Streptococcus oralis
sgor018	SAMN09631715	RJOS01000000	BCA22	ntcAarcABCDTRqueA	gordonii	S. gordonii	18.0636	0	0	0.062	1	2		Streptococcus	Streptococcus gordonii
ssan025	SAMN09631783	RJMH01000000	BCA3	ntcAarcABCDTRqueA	sanguinis	S. sanguinis	149.206	1	1	0.104	1	3		Streptococcus	Streptococcus sanguinis
scri008	SAMN09631689	RJPN01000000	BCA4	ntcAarcABCDTRqueA	cristatus	S. cristatus	36.2112	0	0	0.17	1	4		Streptococcus	Streptococcus cristatus
sgor013	SAMN09631710	Not included in WGS because statistics did not match the genus Streptococcus. Also not included in any analyses in this study	BCA5	ntcAarcABCDTRqueA	gordonii	S. gordonii	129.093	x	x	0.124	x	3		Streptococcus	Streptococcus gordonii
scri009	SAMN09631690	RJPM01000000	BCA6	ntcAarcABCDTRqueA	cristatus	S. cristatus	92.7913	0	0	0.17	1	4		Streptococcus	Streptococcus cristatus
sgor014	SAMN09631711	RJOW01000000	BCA7	ntcAarcABCDTRqueA	gordonii	S. gordonii	376.884	1	2	0.169	1	4		Streptococcus	Streptococcus gordonii
ssan026	Not submitted (contaminated)	Not submitted (contaminated)	BCA8	--	Actinomyces sp.	S. sanguinis	163.74	x	x	0.022	x	1		Streptococcus	Streptococcus Actinomyces sp.
sgor015	SAMN09631712	RJOV01000000	BCA9	ntcAarcABCDTRqueA	sanguinis	S. gordonii	198.2	1	1	0.025	1	1		Streptococcus	Streptococcus sanguinis
sint001	SAMN09631716	RJOR01000000	BCC01	ntcAarcABCDTRqueA	intermedius	S. intermedius	460.289	1	2	0	0	0		Streptococcus	Streptococcus intermedius
smit001	SAMN09631727	RMVL01000000	BCC02	--	mitis	S. mitis	10.8723	0	0	0	0	0		Streptococcus	Streptococcus mitis
ssan010	SAMN09631768	RJMW01000000	BCC03	ntcAarcABCDTRqueA	sanguinis	S. sanguninis	14.8494	0	0	0	0	0		Streptococcus	Streptococcus sanguinis
ssan011	SAMN09631769	RJMV01000000	BCC04	ntcAarcABCDTRqueA	sanguinis	S. sanguninis	142.237	1	1	0	0	0		Streptococcus	Streptococcus sanguinis
sden001	SAMN09631692	RMVN01000000	BCC05	--	oralis subsp. dentisani	S. dentisani	9.07826	0	0	0.272	1	5		Streptococcus	Streptococcus oralis subsp. dentisani
smit002	SAMN09631728	RJOH01000000	BCC06	--	mitis	S. mitis	7.78137	0	0	0.027	1	1		Streptococcus	Streptococcus mitis
smit003	SAMN09631729	RJOG01000000	BCC07	--	mitis	S. mitis	33.4491	0	0	0.242	1	5		Streptococcus	Streptococcus mitis
sb2001	SAMN09631678	RJPY01000000	BCC08	--	mitis	S. sp. B2	18.7077	0	0	0.167	1	4		Streptococcus	Streptococcus mitis
sgor001	SAMN09631698	RJVY01000000	BCC09	arcABCDTRqueA	gordonii	S. gordonii	526.518	1	2	0.089	1	2		Streptococcus	Streptococcus gordonii
sden002	SAMN09631693	RJPK01000000	BCC10	ntcAarcABCDT	oralis subsp. dentisani	S. dentisani	5.61988	0	0	0	0	0		Streptococcus	Streptococcus oralis subsp. dentisani
sora001	SAMN09631749	RJNP01000000	BCC11	--	oralis	S. oralis	115.886	1	1	0.051	1	2		Streptococcus	Streptococcus oralis
sden003	SAMN09631694	RJPJ01000000	BCC12	ntcAarcABCDT	oralis subsp. dentisani	S. dentisani	43.0269	0	0	0.082	1	2		Streptococcus	Streptococcus oralis subsp. dentisani
scri001	SAMN09631682	RJPU01000000	BCC13	ntcAarcABCDTRqueA	cristatus	S. cristatus	200.23	1	1	0.133	1	3		Streptococcus	Streptococcus cristatus
ssan012	SAMN09631770	RJMU01000000	BCC14	ntcAarcABCDTRqueA	sanguinis	S. sanguninis	166.257	1	1	0	0	0		Streptococcus	Streptococcus sanguinis
spar001	SAMN09631757	RJNH01000000	BCC15	--	mitis	S. parasanguinis	22.7508	0	0	0.186	1	4		Streptococcus	Streptococcus mitis
ssan013	SAMN09631771	RJMT01000000	BCC16	ntcAarcABCDTRqueA	sanguinis	S. sanguninis	42.8852	0	0	0.1109	1	3		Streptococcus	Streptococcus sanguinis
sb2002	SAMN09631679	RJPX01000000	BCC17	--	mitis	S. sp. B2	19.4131	0	0	0.057	1	2		Streptococcus	Streptococcus mitis
ssan014	SAMN09631772	RJMS01000000	BCC18	ntcAarcABCDTRqueA	sanguinis	S. sanguninis	311.668	1	2	0	0	0		Streptococcus	Streptococcus sanguinis
sora002	SAMN09631750	RJNO01000000	BCC19	--	oralis	S. oralis	24.1781	0	0	0	0	0		Streptococcus	Streptococcus oralis
ssan015	SAMN09631773	RJMR01000000	BCC20	ntcAarcABC-ydgI-aspC-arcC-arcDTRqueA	sanguinis	S. sanguninis	236.612	1	1	0	0	0		Streptococcus	Streptococcus sanguinis
sa12002	SAMN09631675	RJQA01000000	BCC21	ntcAarcABCDTRqueA	A12-like/australis	S. sp. A12	545.797	1	2	0.141	1	3		Streptococcus	Streptococcus A12-like/australis
sb2003	SAMN09631680	RJPW01000000	BCC22	--	mitis	S. sp. B2	306.792	1	2	0.042	1	1		Streptococcus	Streptococcus mitis
ssan016	SAMN09631774	RJMQ01000000	BCC23	ntcAarcABCDTRqueA	sanguinis	S. sanguninis	372.205	1	2	0.038	1	1		Streptococcus	Streptococcus sanguinis
ssan017	SAMN09631775	RJMP01000000	BCC24	ntcAarcABCDTRqueA	sanguinis	S. sanguninis	239.927	1	1	0.032	1	1		Streptococcus	Streptococcus sanguinis
ssan018	SAMN09631776	RJMO01000000	BCC25	ntcAarcABCDTRqueA	sanguinis	S. sanguninis	430.651	1	2	0	0	0		Streptococcus	Streptococcus sanguinis
sden004	SAMN09631695	RJPI01000000	BCC26	ntcAarcABCDT	oralis subsp. dentisani	S. dentisani	808.625	1	3	0	0	0		Streptococcus	Streptococcus oralis subsp. dentisani
sgor002	SAMN09631699	RJPG01000000	BCC27	ntcAarcABCDTRqueA	gordonii	S. gordonii	137.01	1	1	0.035	1	1		Streptococcus	Streptococcus gordonii
ssan019	SAMN09631777	RJMN01000000	BCC28	ntcAarcABCDTRqueA	sanguinis	S. sanguninis	80.4864	0	0	0	0	0		Streptococcus	Streptococcus sanguinis
sgor003	SAMN09631700	RJPF01000000	BCC29	ntcAarcABCDTRqueA	gordonii	S. gordonii	717.023	1	3	0.084	1	2		Streptococcus	Streptococcus gordonii
sb2004	SAMN09631681	RJPV01000000	BCC30	--	mitis	S. sp. B2	104.843	1	1	0	0	0		Streptococcus	Streptococcus mitis
ssan020	SAMN09631778	RJMM01000000	BCC31	ntcAarcABCDTRqueA	sanguinis	S. sanguninis	549.234	1	2	0.087	1	2		Streptococcus	Streptococcus sanguinis
sgor004	SAMN09631701	RJVX01000000	BCC32	ntcAarcABCDTRqueA	gordonii	S. gordonii	384.722	1	2	0.074	1	2		Streptococcus	Streptococcus gordonii
smit004	SAMN09631730	RJOF01000000	BCC33	ntcAarcABCDT	mitis	S. mitis	110.767	1	1	0.027	1	1		Streptococcus	Streptococcus mitis
sint002	SAMN09631717	RJOQ01000000	BCC34	ntcAarcABCDTRqueA	intermedius	S. intermedius	378.395	1	2	0	0	0		Streptococcus	Streptococcus intermedius
ssan001	SAMN09631760	RJNE01000000	BCC35	ntcAarcABCDTRqueA	oralis	S. sanguinis	65.9052	0	0	0	0	0		Streptococcus	Streptococcus oralis
smit005	SAMN09631731	RJOE01000000	BCC36	ntcAarcABCDT	mitis	S. mitis	86.6045	0	0	0	0	0		Streptococcus	Streptococcus mitis
ssan002	SAMN09631761	RJND01000000	BCC37	ntcAarcABCDTRqueA	sanguinis	S. sanguinis	598.752	1	3	0	0	0		Streptococcus	Streptococcus sanguinis
sora003	SAMN09631751	RJNN01000000	BCC38	--	oralis	S. oralis	19.9403	0	0	0	0	0		Streptococcus	Streptococcus oralis
ssan003	SAMN09631762	RJNC01000000	BCC39	ntcAarcABCDTRqueA	sanguinis	S. sanguinis	902.111	1	3	0.011	1	1		Streptococcus	Streptococcus sanguinis
smit006	SAMN09631732	RJOD01000000	BCC40	ntcAarcABCDT	mitis	S. mitis	33.2311	0	0	0	0	0		Streptococcus	Streptococcus mitis
scri002	SAMN09631683	RJPT01000000	BCC41	ntcAarcABCDTRqueA	cristatus	S. cristatus	253.734	1	1	0.023	1	1		Streptococcus	Streptococcus cristatus
ssal001	SAMN09631759	RJNF01000000	BCC42	--	salivarius	S. salivarius	46.8028	0	0	0	0	0		Streptococcus	Streptococcus salivarius
acti001	Not submitted (contaminated)	Not submitted (contaminated)	BCC43	--	Actinomyces sp.	Actinomyces sp.	3.58545	x	x	0	x	x		x - not included in GWAS studies
smit007	SAMN09631733	RJOC01000000	BCC44	--	mitis	S. mitis	37.4134	0	0	0	0	0		Streptococcus	Streptococcus mitis
smit008	SAMN09631734	RJOB01000000	BCC45	--	mitis	S. mitis	34.6454	0	0	0	0	0		Streptococcus	Streptococcus mitis
ssan004	SAMN09631763	RJNB01000000	BCC46	ntcAarcABCDTRqueA	sanguinis	S. sanguinis	196.934	1	1	0.03	1	1		Streptococcus	Streptococcus sanguinis
sint003	SAMN09631718	RJOP01000000	BCC47	ntcAarcABCDTRqueA	intermedius	S. intermedius	466.818	1	2	0	0	0		Streptococcus	Streptococcus intermedius
ssan005	Not submitted (contaminated)	Not submitted (contaminated)	BCC48	ntcAarcABCDTRqueA	contaminated-Stenotrophomonas	S. sanguinis	101.8	x	x	0.009	x	1		Streptococcus	Streptococcus contaminated-Stenotrophomonas
smit009	SAMN09631735	RJOA01000000	BCC49	--	mitis	S. mitis	171.575	1	1	0.105	1	3		Streptococcus	Streptococcus mitis
sora004	SAMN09631752	RJNM01000000	BCC50	--	oralis	S. oralis	30.8227	0	0	0	0	0		Streptococcus	Streptococcus oralis
ssan006	SAMN09631764	RJNA01000000	BCC51	ntcAarcABCDTRqueA	cristatus	S. sanguinis	210.826	1	1	0	0	0		Streptococcus	Streptococcus cristatus
smit010	SAMN09631736	RMVK01000000	BCC52	--	mitis	S. mitis	67.682	0	0	0	0	0		Streptococcus	Streptococcus mitis
sora005	SAMN09631753	RJNL01000000	BCC53	--	sanguinis	S. oralis	19.5826	0	0	0	0	0		Streptococcus	Streptococcus sanguinis
ssan007	SAMN09631765	RJMZ01000000	BCC54	ntcAarcABCDTRqueA	sanguinis	S. sanguinis	379.322	1	2	0.011	1	1		Streptococcus	Streptococcus sanguinis
smit011	SAMN09631737	RJNZ01000000	BCC55	--	mitis	S. mitis	41.6213	0	0	0.028	1	1		Streptococcus	Streptococcus mitis
acti002	Not submitted (contaminated)	Not submitted (contaminated)	BCC56	--	Actinomyces sp.	Actinomyces sp.	1.79178	x	x	0	x	x
sgor005	SAMN09631702	RJPE01000000	BCC57	ntcAarcABCDTRqueA	gordonii	S. gordonii	256.631	1	1	0.058	1	2		Streptococcus	Streptococcus gordonii
smit012	SAMN09631738	RMVJ01000000	BCC58	--	mitis	S. mitis	21.2653	0	0	0.025	1	1		Streptococcus	Streptococcus mitis
sora006	SAMN09631754	RJNK01000000	BCC59	ntcAarcABCDT	oralis	S. oralis	75.4515	0	0	0	0	0		Streptococcus	Streptococcus oralis
smit013	SAMN09631739	RJNY01000000	BCC60	--	mitis	S. mitis	37.7257	0	0	0	0	0		Streptococcus	Streptococcus mitis
ssan008	SAMN09631766	RJMY01000000	BCC61	ntcAarcABCDTRqueA	sanguinis	S. sanguinis	389.028	1	2	0	0	0		Streptococcus	Streptococcus sanguinis
sgor006	SAMN09631703	RJPD01000000	BCC62	ntcAarcABCDTRqueA	gordonii	S. gordonii	309.591	1	2	0.016	1	1		Streptococcus	Streptococcus gordonii
sora007	SAMN09631755	RJNJ01000000	BCC63	--	oralis	S. oralis	113.973	1	1	0.0271	1	1		Streptococcus	Streptococcus oralis
ssan009	SAMN09631767	RJMX01000000	BCC64	ntcAarcABC-ydgI-aspC-arcC-arcDTRqueA	sanguinis	S. sanguinis	478.985	1	2	0	0	0		Streptococcus	Streptococcus sanguinis
smit014	SAMN09631740	RJNX01000000	BCC65	--	mitis	S. mitis	156.376	1	1	0.121	1	3		Streptococcus	Streptococcus mitis
saus002	SAMN09631677	RJPZ01000000	G1	ntcAarcABCDTRqueA	australis	S. australis Grace	348	1	2	0.151	1	4		Streptococcus	Streptococcus australis
sa12001	SAMN09631674	RJQB01000000	G2	ntcAarcABCDTRqueA	A12-like/australis	A-12 like	548	1	2	0.1073	1	3		Streptococcus	Streptococcus A12-like/australis
smit015	SAMN09631741	RJNW01000000	KLC01	--	mitis	S. mitis	24.1591	0	0	0	0	0		Streptococcus	Streptococcus mitis
sint004	SAMN09631719	RJOO01000000	KLC02	ntcAarcABCDTRqueA	intermedius	S. intermedius	761.566	1	3	0	0	0		Streptococcus	Streptococcus intermedius
ssan021	SAMN09631779	RJML01000000	KLC03	ntcAarcABCDTRqueA	sanguinis	S. sanguninis	224.499	1	1	0	0	0		Streptococcus	Streptococcus sanguinis
ssan022	SAMN09631780	RJMK01000000	KLC04	ntcAarcABCDTRqueA	sanguinis	S. sanguninis	506.678	1	2	0	0	0		Streptococcus	Streptococcus sanguinis
smit016	SAMN09631742	RMVI01000000	KLC05	--	mitis	S. mitis	28.4233	0	0	0.027	1	1		Streptococcus	Streptococcus mitis
sgor007	SAMN09631704	RJPC01000000	KLC06	ntcAarcABCDTRqueA	gordonii	S. gordonii	303.185	1	2	0.039	1	1		Streptococcus	Streptococcus gordonii
smit017	SAMN09631743	RJNV01000000	KLC07	ntcAarcABCDT	mitis	S. mitis	634.534	1	3	0.072	1	2		Streptococcus	Streptococcus mitis
ssan023	SAMN09631781	RJMJ01000000	KLC08	ntcAarcABCDTRqueA	sanguinis	S. sanguninis	415.21	1	2	0	0	0		Streptococcus	Streptococcus sanguinis
sint005	SAMN09631720	RJON01000000	KLC09	--	intermedius	S. intermedius	676.344	1	3	0	0	0		Streptococcus	Streptococcus intermedius
ssan024	SAMN09631782	RJMI01000000	KLC10	ntcAarcABCDTRqueA	sanguinis	S. sanguninis	683.939	1	3	0	0	0		Streptococcus	Streptococcus sanguinis
smit018	SAMN09631744	RJNU01000000	KLC11	ntcAarcABCDT	mitis	S. mitis	51.1497	0	0	0.137	1	3		Streptococcus	Streptococcus mitis
smit019	SAMN09631745	RJNT01000000	KLC12	--	mitis	S. mitis	20.636	0	0	0.118	1	3		Streptococcus	Streptococcus mitis

## Sheet: Sheet2
acti001
acti002
sa12001
sa12002
saus001
saus002
sb2001
sb2002
sb2003
sb2004
scri001
scri002
scri003
scri004
scri005
scri006
scri007
scri008
scri009
scri010
sden001
sden002
sden003
sden004
sden005
sden006
sgor001
sgor002
sgor003
sgor004
sgor005
sgor006
sgor007
sgor008
sgor009
sgor010
sgor011
sgor012
sgor013
sgor014
sgor015
sgor016
sgor017
sgor018
sint001
sint002
sint003
sint004
sint005
sint006
sint007
sint008
sint009
sint010
sint011
smit001
smit002
smit003
smit004
smit005
smit006
smit007
smit008
smit009
smit010
smit011
smit012
smit013
smit014
smit015
smit016
smit017
smit018
smit019
smit020
smit021
smit022
sora001
sora002
sora003
sora004
sora005
sora006
sora007
sora008
spar001
spar002
ssal001
ssan001
ssan002
ssan003
ssan004
ssan005
ssan006
ssan007
ssan008
ssan009
ssan010
ssan011
ssan012
ssan013
ssan014
ssan015
ssan016
ssan017
ssan018
ssan019
ssan020
ssan021
ssan022
ssan023
ssan024
ssan025
ssan026
ssan027
ssp001
ssp002
ssp003 (excluded from analyses because the assembly had an unusualy high number of genes for a member of Streptococcus)
spar002	SAMN09631758	RJNG01000000	A1
sgor008	SAMN09631705	RJPB01000000	A10
sgor009	SAMN09631706	RJPA01000000	A11
saus001	SAMN09631676	RQOY01000000	A13
sint006	SAMN09631721	RJOM01000000	A2
sint007	SAMN09631722	RJOL01000000	A3
sint008	SAMN09631723	RJOK01000000	A4
sint009	SAMN09631724	RJOJ01000000	A5
scri003	SAMN09631684	RJPS01000000	A52
scri004	SAMN09631685	RJPR01000000	A53
scri005	SAMN09631686	RJPQ01000000	A54
scri006	SAMN09631687	RJPP01000000	A55
scri007	SAMN09631688	RJPO01000000	A56
sint010	SAMN09631725	RJOI01000000	A6
sgor011	SAMN09631708	RJOY01000000	A7
sgor012	SAMN09631709	RJOX01000000	A8
sgor010	SAMN09631707	RJOZ01000000	A9
sden005	SAMN09631696	RJVZ01000000	BCA1
sgor016	SAMN09631713	RJOU01000000	BCA10
smit020	SAMN09631746	RJNS01000000	BCA11
smit021	SAMN09631747	RJNR01000000	BCA12
ssan027	SAMN09631784	RJMG01000000	BCA13
sgor017	SAMN09631714	RJOT01000000	BCA14
scri010	SAMN09631691	RJPL01000000	BCA15
smit022	SAMN09631748	RJNQ01000000	BCA16
ssp001	SAMN09631785	RJMF01000000	BCA17
ssp002	SAMN09631786	RJME01000000	BCA18
sint011	SAMN09631726	RMVM01000000	BCA19
sden006	SAMN09631697	RJPH01000000	BCA2
ssp003 (excluded from analyses because the assembly had an unusualy high number of genes for a member of Streptococcus)	SAMN09631787	RJMD01000000	BCA20
sora008	SAMN09631756	RJNI01000000	BCA21
sgor018	SAMN09631715	RJOS01000000	BCA22
ssan025	SAMN09631783	RJMH01000000	BCA3
scri008	SAMN09631689	RJPN01000000	BCA4
sgor013	SAMN09631710		BCA5
scri009	SAMN09631690	RJPM01000000	BCA6
sgor014	SAMN09631711	RJOW01000000	BCA7
ssan026	Not submitted (contaminated)		BCA8
sgor015	SAMN09631712	RJOV01000000	BCA9
sint001	SAMN09631716	RJOR01000000	BCC01
smit001	SAMN09631727	RMVL01000000	BCC02
ssan010	SAMN09631768	RJMW01000000	BCC03
ssan011	SAMN09631769	RJMV01000000	BCC04
sden001	SAMN09631692	RMVN01000000	BCC05
smit002	SAMN09631728	RJOH01000000	BCC06
smit003	SAMN09631729	RJOG01000000	BCC07
sb2001	SAMN09631678	RJPY01000000	BCC08
sgor001	SAMN09631698	RJVY01000000	BCC09
sden002	SAMN09631693	RJPK01000000	BCC10
sora001	SAMN09631749	RJNP01000000	BCC11
sden003	SAMN09631694	RJPJ01000000	BCC12
scri001	SAMN09631682	RJPU01000000	BCC13
ssan012	SAMN09631770	RJMU01000000	BCC14
spar001	SAMN09631757	RJNH01000000	BCC15
ssan013	SAMN09631771	RJMT01000000	BCC16
sb2002	SAMN09631679	RJPX01000000	BCC17
ssan014	SAMN09631772	RJMS01000000	BCC18
sora002	SAMN09631750	RJNO01000000	BCC19
ssan015	SAMN09631773	RJMR01000000	BCC20
sa12002	SAMN09631675	RJQA01000000	BCC21
sb2003	SAMN09631680	RJPW01000000	BCC22
ssan016	SAMN09631774	RJMQ01000000	BCC23
ssan017	SAMN09631775	RJMP01000000	BCC24
ssan018	SAMN09631776	RJMO01000000	BCC25
sden004	SAMN09631695	RJPI01000000	BCC26
sgor002	SAMN09631699	RJPG01000000	BCC27
ssan019	SAMN09631777	RJMN01000000	BCC28
sgor003	SAMN09631700	RJPF01000000	BCC29
sb2004	SAMN09631681	RJPV01000000	BCC30
ssan020	SAMN09631778	RJMM01000000	BCC31
sgor004	SAMN09631701	RJVX01000000	BCC32
smit004	SAMN09631730	RJOF01000000	BCC33
sint002	SAMN09631717	RJOQ01000000	BCC34
ssan001	SAMN09631760	RJNE01000000	BCC35
smit005	SAMN09631731	RJOE01000000	BCC36
ssan002	SAMN09631761	RJND01000000	BCC37
sora003	SAMN09631751	RJNN01000000	BCC38
ssan003	SAMN09631762	RJNC01000000	BCC39
smit006	SAMN09631732	RJOD01000000	BCC40
scri002	SAMN09631683	RJPT01000000	BCC41
ssal001	SAMN09631759	RJNF01000000	BCC42
acti001	Not submitted (contaminated)		BCC43
smit007	SAMN09631733	RJOC01000000	BCC44
smit008	SAMN09631734	RJOB01000000	BCC45
ssan004	SAMN09631763	RJNB01000000	BCC46
sint003	SAMN09631718	RJOP01000000	BCC47
ssan005	Not submitted (contaminated)		BCC48
smit009	SAMN09631735	RJOA01000000	BCC49
sora004	SAMN09631752	RJNM01000000	BCC50
ssan006	SAMN09631764	RJNA01000000	BCC51
smit010	SAMN09631736	RMVK01000000	BCC52
sora005	SAMN09631753	RJNL01000000	BCC53
ssan007	SAMN09631765	RJMZ01000000	BCC54
smit011	SAMN09631737	RJNZ01000000	BCC55
acti002	Not submitted (contaminated)		BCC56
sgor005	SAMN09631702	RJPE01000000	BCC57
smit012	SAMN09631738	RMVJ01000000	BCC58
sora006	SAMN09631754	RJNK01000000	BCC59
smit013	SAMN09631739	RJNY01000000	BCC60
ssan008	SAMN09631766	RJMY01000000	BCC61
sgor006	SAMN09631703	RJPD01000000	BCC62
sora007	SAMN09631755	RJNJ01000000	BCC63
ssan009	SAMN09631767	RJMX01000000	BCC64
smit014	SAMN09631740	RJNX01000000	BCC65
saus002	SAMN09631677	RJPZ01000000	G1
sa12001	SAMN09631674	RJQB01000000	G2
smit015	SAMN09631741	RJNW01000000	KLC01
sint004	SAMN09631719	RJOO01000000	KLC02
ssan021	SAMN09631779	RJML01000000	KLC03
ssan022	SAMN09631780	RJMK01000000	KLC04
smit016	SAMN09631742	RMVI01000000	KLC05
sgor007	SAMN09631704	RJPC01000000	KLC06
smit017	SAMN09631743	RJNV01000000	KLC07
ssan023	SAMN09631781	RJMJ01000000	KLC08
sint005	SAMN09631720	RJON01000000	KLC09
ssan024	SAMN09631782	RJMI01000000	KLC10
smit018	SAMN09631744	RJNU01000000	KLC11
smit019	SAMN09631745	RJNT01000000	KLC12
