# Supplementary material for: Species Designations Belie Phenotypic and Genotypic Heterogeneity in Oral Streptococci
Source: mSystems. 2018 Dec 18;3(6):e00158-18. doi: 10.1128/mSystems.00158-18 (PMC6299155; doi:10.1128/mSystems.00158-18)
Supplement: TABLE S2 [file sys006182304st2.xlsx]

## Sheet: Sheet1
	ADS_operon	NCBI assembly accession		Summary
Streptococcus pneumoniae	47 (94%)			Species	# genomes	# genomes with ADS operon genes (% of total genomes)
pneumoniae	Yes	GCA_001715565.2		Streptococcus anginosus	38	4 (10%)
pneumoniae	Yes	GCA_002358035.1		Streptococcus canis	3	3 (100%)
pneumoniae	Yes	GCA_001896045.1		Streptococcus constellatus	10	7 (70%)
pneumoniae	Yes	GCA_002813535.1		Streptococcus cristatus	15	15 (100%)
pneumoniae	Yes	GCA_003003495.1		Streptococcus dysgalactiae	26	26 (100%)
pneumoniae		GCA_000692035.1		Streptococcus gordonii	25	24 (96%)
pneumoniae	Yes	GCA_001200195.1		Streptococcus intermedius	16	12 (75%)
pneumoniae	Yes	GCA_001301935.2		Streptococcus merionis	2	2 (100%)
pneumoniae	Yes	GCA_001860865.1		Streptococcus mitis	57	2 (3.5%)
pneumoniae	Yes	GCA_001909355.1		Streptococcus oralis	85	8 (9%)
pneumoniae	Yes	GCA_900050075.1		Streptococcus parasanguinis	27	19 (70%)
pneumoniae	Yes	GCA_900050375.1		Streptococcus pneumoniae	50	47 (94%)
pneumoniae		GCA_001195365.1		Streptococcus pyogenes	50	39 (78%)
pneumoniae	Yes	GCA_001202755.1		Streptococcus sanguinis	30	29 (97%)
pneumoniae	Yes	GCA_001209285.1		Streptococcus sp.	50	4 (8%)
pneumoniae	Yes	GCA_001326675.1		Streptococcus uberis	15	14 (93%)
pneumoniae	Yes	GCA_001337695.1		Streptococcus sp. oral taxon 058	1	1 (100%)
pneumoniae	Yes	GCA_001346095.1		Streptococcus acidominimus	2	0
pneumoniae	Yes	GCA_001581545.1		Streptococcus agalactiae	50	0
pneumoniae	Yes	GCA_001719815.1		Streptococcus australis	2	0
pneumoniae	Yes	GCA_900033975.1		Streptococcus azizii	3	0
pneumoniae	Yes	GCA_900035605.1		Streptococcus bovimastitidis	1	0
pneumoniae	Yes	GCA_900037155.1		Streptococcus caballi	1	0
pneumoniae	Yes	GCA_900038605.1		Streptococcus castoreus	1	0
pneumoniae	Yes	GCA_900043145.1		Streptococcus criceti	1	0
pneumoniae	Yes	GCA_900044875.1		Streptococcus cuniculi	1	0
pneumoniae	Yes	GCA_900047785.1		Streptococcus devriesei	1	0
pneumoniae	Yes	GCA_900049545.1		Streptococcus didelphis	1	0
pneumoniae	Yes	GCA_900052415.1		Streptococcus entericus	1	0
pneumoniae	Yes	GCA_900052565.1		Streptococcus equi	50	0
pneumoniae	Yes	GCA_900054505.1		Streptococcus equinus	33	0
pneumoniae	Yes	GCA_900056325.1		Streptococcus ferus	1	0
pneumoniae	Yes	GCA_900059685.1		Streptococcus gallolyticus	20	0
pneumoniae	Yes	GCA_900061745.1		Streptococcus halotolerans	1	0
pneumoniae	Yes	GCA_900064155.1		Streptococcus henryi	2	0
pneumoniae	Yes	GCA_900065565.1		Streptococcus himalayensis	1	0
pneumoniae	Yes	GCA_900170235.1		Streptococcus hyovaginalis	1	0
pneumoniae	Yes	GCA_900170835.1		Streptococcus ictaluri	1	0
pneumoniae	Yes	GCA_900188615.1		Streptococcus infantarius	3	0
pneumoniae	Yes	GCA_900190865.1		Streptococcus infantis	7	0
pneumoniae	Yes	GCA_900191865.1		Streptococcus iniae	10	0
pneumoniae	Yes	GCA_900193115.1		Streptococcus lutetiensis	2	0
pneumoniae	Yes	GCA_900193725.1		Streptococcus macacae	1	0
pneumoniae	Yes	GCA_900194105.1		Streptococcus macedonicus	7	0
pneumoniae	Yes	GCA_900194375.1		Streptococcus marimammalium	1	0
pneumoniae	Yes	GCA_000231985.2		Streptococcus marmotae	1	0
pneumoniae	Yes	GCA_000233245.2		Streptococcus massiliensis	2	0
pneumoniae	Yes	GCA_000233305.2		Streptococcus minor	1	0
pneumoniae		GCA_000173295.1		Streptococcus mutans	94	0
pneumoniae	Yes	GCA_000468295.1		Streptococcus orisasini	1	0
Streptococcus suis	0			Streptococcus orisratti	1	0
suis		GCA_001272635.1		Streptococcus ovis	1	0
suis		GCA_000877015.1		Streptococcus pantholopis	1	0
suis		GCA_000936325.1		Streptococcus parauberis	23	0
suis		GCA_000937655.1		Streptococcus pasteurianus	5	0
suis		GCA_000938095.1		Streptococcus penaeicida	1	0
suis		GCA_000938955.1		Streptococcus peroris	1	0
suis		GCA_000940755.1		Streptococcus phocae	2	0
suis		GCA_000942035.1		Streptococcus pluranimalium	1	0
suis		GCA_000943035.1		Streptococcus plurextorum	1	0
suis		GCA_000946215.1		Streptococcus porci	1	0
suis		GCA_001293245.1		Streptococcus porcinus	2	0
suis		GCA_002960265.1		Streptococcus pseudopneumoniae	36	0
suis		GCA_002960745.1		Streptococcus pseudoporcinus	4	0
suis		GCA_002961385.1		Streptococcus ratti	2	0
suis		GCA_002962065.1		Streptococcus salivarius	44	0
suis		GCA_002964055.1		Streptococcus sinensis	1	0
suis		GCA_900009765.1		Streptococcus sobrinus	47	0
suis		GCA_900010555.1		Streptococcus sp. oral taxon 056	1	0
suis		GCA_900049155.1		Streptococcus sp. oral taxon 064	1	0
suis		GCA_900050835.1		Streptococcus sp. oral taxon 071	1	0
suis		GCA_900053205.1		Streptococcus sp. oral taxon 431	1	0
suis		GCA_900054815.1		Streptococcus suis	50	0
suis		GCA_900056585.1		Streptococcus thermophilus	45	0
suis		GCA_900059085.1		Streptococcus thoraltensis	1	0
suis		GCA_900060325.1		Streptococcus timonensis	1	0
suis		GCA_900061435.1		Streptococcus urinalis	2	0
suis		GCA_900064015.1		Streptococcus varani	1	0
suis		GCA_000937015.1		Streptococcus vestibularis	4	0
suis		GCA_000939795.1
suis		GCA_000940195.1
suis		GCA_000942195.1
suis		GCA_000942435.1
suis		GCA_000942735.1
suis		GCA_000944935.1
suis		GCA_000945855.1
suis		GCA_000947475.1
suis		GCA_900009645.1
suis		GCA_900058485.1
suis		GCA_000440475.1
suis		GCA_002759445.1
suis		GCA_002760165.1
suis		GCA_000441295.1
suis		GCA_002759775.1
suis		GCA_000876755.1
suis		GCA_000936795.1
suis		GCA_000937215.1
suis		GCA_000938675.1
suis		GCA_000942875.1
suis		GCA_000945215.1
suis		GCA_000946235.1
Streptococcus agalactiae	0
agalactiae		GCA_001190825.1
agalactiae		GCA_001552035.1
agalactiae		GCA_002197285.1
agalactiae		GCA_000825965.1
agalactiae		GCA_001015655.1
agalactiae		GCA_001015965.1
agalactiae		GCA_001016285.1
agalactiae		GCA_001016595.1
agalactiae		GCA_001016815.1
agalactiae		GCA_001017855.1
agalactiae		GCA_001018055.1
agalactiae		GCA_001018395.1
agalactiae		GCA_001086185.1
agalactiae		GCA_001156965.1
agalactiae		GCA_001398675.1
agalactiae		GCA_001399015.1
agalactiae		GCA_001399395.1
agalactiae		GCA_001694095.1
agalactiae		GCA_001694435.1
agalactiae		GCA_001694725.1
agalactiae		GCA_001856455.1
agalactiae		GCA_002278655.1
agalactiae		GCA_900073195.1
agalactiae		GCA_900073215.1
agalactiae		GCA_900073385.1
agalactiae		GCA_900073485.1
agalactiae		GCA_900073565.1
agalactiae		GCA_900073695.1
agalactiae		GCA_900073825.1
agalactiae		GCA_900073925.1
agalactiae		GCA_900074425.1
agalactiae		GCA_900074575.1
agalactiae		GCA_000714695.1
agalactiae		GCA_001100165.1
agalactiae		GCA_001123965.1
agalactiae		GCA_001142125.1
agalactiae		GCA_001221965.1
agalactiae		GCA_001348915.1
agalactiae		GCA_001592635.1
agalactiae		GCA_000310885.1
agalactiae		GCA_000311545.1
agalactiae		GCA_000311585.1
agalactiae		GCA_000310465.1
agalactiae		GCA_000323105.1
agalactiae		GCA_000288115.1
agalactiae		GCA_000290495.1
agalactiae		GCA_000322965.1
agalactiae		GCA_000310945.1
agalactiae		GCA_000454805.1
agalactiae		GCA_000310985.1
Streptococcus pyogenes	39 (78%)
pyogenes	Yes	GCA_001640945.2
pyogenes		GCA_000772185.1
pyogenes	Yes	GCA_000772245.1
pyogenes	Yes	GCA_001039695.2
pyogenes	Yes	GCA_001635935.1
pyogenes	Yes	GCA_001635975.1
pyogenes	Yes	GCA_002236855.1
pyogenes		GCA_003025365.1
pyogenes	Yes	GCA_001638415.1
pyogenes	Yes	GCA_001638885.1
pyogenes	Yes	GCA_001642165.1
pyogenes	Yes	GCA_001642225.1
pyogenes	Yes	GCA_002014815.1
pyogenes	Yes	GCA_002115435.1
pyogenes		GCA_002268485.1
pyogenes	Yes	GCA_900106395.1
pyogenes	Yes	GCA_900106415.1
pyogenes	Yes	GCA_900106455.1
pyogenes	Yes	GCA_900106485.1
pyogenes	Yes	GCA_000685525.1
pyogenes	Yes	GCA_001638275.1
pyogenes	Yes	GCA_001638405.1
pyogenes	Yes	GCA_001638575.1
pyogenes	Yes	GCA_001638695.1
pyogenes	Yes	GCA_001638895.1
pyogenes	Yes	GCA_002250335.1
pyogenes	Yes	GCA_000758075.1
pyogenes	Yes	GCA_000630945.1
pyogenes	Yes	GCA_000628385.1
pyogenes	Yes	GCA_000628665.1
pyogenes	Yes	GCA_000630865.1
pyogenes	Yes	GCA_000630005.1
pyogenes	Yes	GCA_000630825.1
pyogenes	Yes	GCA_000628465.1
pyogenes		GCA_000630625.1
pyogenes		GCA_000631805.1
pyogenes	Yes	GCA_000630565.1
pyogenes		GCA_000631705.1
pyogenes		GCA_000631925.1
pyogenes		GCA_000630465.1
pyogenes		GCA_000628505.1
pyogenes		GCA_000630385.1
pyogenes	Yes	GCA_000628605.1
pyogenes		GCA_000631865.1
pyogenes	Yes	GCA_000629625.1
pyogenes	Yes	GCA_000422045.1
pyogenes	Yes	GCA_000250905.1
pyogenes	Yes	GCA_001369135.1
pyogenes	Yes	GCA_000648815.1
pyogenes	Yes	GCA_000009385.1
Streptococcus equi	0
eqi		GCA_900110405.1
eqi		GCA_900156215.1
eqi		GCA_001175125.1
eqi		GCA_001175225.1
eqi		GCA_001175265.1
eqi		GCA_001175425.1
eqi		GCA_001175645.1
eqi		GCA_001175745.1
eqi		GCA_001175885.1
eqi		GCA_001176065.1
eqi		GCA_001176185.1
eqi		GCA_001176305.1
eqi		GCA_001176465.1
eqi		GCA_001176605.1
eqi		GCA_001176645.1
eqi		GCA_001176765.1
eqi		GCA_001176945.1
eqi		GCA_001177105.1
eqi		GCA_001177265.1
eqi		GCA_001177385.1
eqi		GCA_001177505.1
eqi		GCA_001177605.1
eqi		GCA_001177685.1
eqi		GCA_001177745.1
eqi		GCA_001177825.1
eqi		GCA_001177925.1
eqi		GCA_001178025.1
eqi		GCA_001178125.1
eqi		GCA_001178245.1
eqi		GCA_001178385.1
eqi		GCA_001178465.1
eqi		GCA_001178565.1
eqi		GCA_001178705.1
eqi		GCA_001178865.1
eqi		GCA_001178965.1
eqi		GCA_001179065.1
eqi		GCA_001179185.1
eqi		GCA_001179285.1
eqi		GCA_001179405.1
eqi		GCA_001509635.1
eqi		GCA_001645295.1
eqi		GCA_900004825.1
eqi		GCA_001176925.1
eqi		GCA_000706805.1
eqi		GCA_000219765.1
eqi		GCA_000696505.1
eqi		GCA_000876365.1
eqi		GCA_000876355.1
eqi		GCA_000876275.1
eqi		GCA_000445225.2
Streptococcus mutans	0
mutans		GCA_002155285.1
mutans		GCA_002995555.1
mutans		GCA_001069835.1
mutans		GCA_001703615.1
mutans		GCA_002212845.1
mutans		GCA_002212885.1
mutans		GCA_002212925.1
mutans		GCA_002213005.1
mutans		GCA_002213065.1
mutans		GCA_002157665.1
mutans		GCA_002212995.1
mutans		GCA_000339715.1
mutans		GCA_000339515.1
mutans		GCA_000339235.1
mutans		GCA_000339655.1
mutans		GCA_000340155.1
mutans		GCA_000339735.1
mutans		GCA_000339175.1
mutans		GCA_000347795.1
mutans		GCA_000340115.1
mutans		GCA_000339775.1
mutans		GCA_000347855.1
mutans		GCA_000339555.1
mutans		GCA_000522565.1
mutans		GCA_000522665.1
mutans		GCA_000522625.1
mutans		GCA_000522725.1
mutans		GCA_000522905.1
mutans		GCA_000522925.1
mutans		GCA_000522605.1
mutans		GCA_000522885.1
mutans		GCA_000522825.1
mutans		GCA_000375505.1
mutans		GCA_000271865.1
mutans		GCA_000347835.1
mutans		GCA_000339835.1
mutans		GCA_000339935.1
mutans		GCA_000339955.1
mutans		GCA_000339975.1
mutans		GCA_000339395.1
mutans		GCA_000340075.1
mutans		GCA_000339895.1
mutans		GCA_000339915.1
mutans		GCA_000091645.1
mutans		GCA_000339755.1
mutans		GCA_000496535.1
mutans		GCA_000339115.1
mutans		GCA_000339615.1
mutans		GCA_000340015.1
mutans		GCA_000339435.1
mutans		GCA_000340135.1
mutans		GCA_000340035.1
mutans		GCA_000522865.1
mutans		GCA_000228745.2
mutans		GCA_000228785.2
mutans		GCA_000228825.2
mutans		GCA_000228865.2
mutans		GCA_000228905.2
mutans		GCA_000228945.2
mutans		GCA_000228985.2
mutans		GCA_000229025.2
mutans		GCA_000229065.2
mutans		GCA_000229105.2
mutans		GCA_000229145.2
mutans		GCA_000229185.2
mutans		GCA_000229225.2
mutans		GCA_000229265.2
mutans		GCA_000229305.2
mutans		GCA_000229345.2
mutans		GCA_000229385.2
mutans		GCA_000229425.2
mutans		GCA_000229465.2
mutans		GCA_000229505.2
mutans		GCA_000229545.2
mutans		GCA_000229585.2
mutans		GCA_000229625.2
mutans		GCA_000229665.2
mutans		GCA_000229705.2
mutans		GCA_000229745.2
mutans		GCA_000229785.2
mutans		GCA_000229825.2
mutans		GCA_000229865.2
mutans		GCA_000229905.2
mutans		GCA_000229945.2
mutans		GCA_000229985.2
mutans		GCA_000230025.2
mutans		GCA_000230065.2
mutans		GCA_000230105.2
mutans		GCA_000230145.2
mutans		GCA_000230185.2
mutans		GCA_000230225.2
mutans		GCA_000339475.1
mutans		GCA_000007465.2
mutans		GCA_000339995.1
Streptococcus sp.	4 (8%)
sp.		GCA_001937065.1
sp.		GCA_001069025.1
sp.		GCA_001071995.1
sp.		GCA_001073005.1
sp.		GCA_000565055.1
sp.	Yes	GCA_000286495.1
sp.		GCA_000517765.1
sp.	Yes	GCA_001557225.1
sp.		GCA_001556505.1
sp.		GCA_000526035.1
sp.		GCA_001578805.1
sp.		GCA_000314775.2
sp.		GCA_001471735.2
sp.		GCA_000296995.1
sp.		GCA_000297015.1
sp.		GCA_001835835.1
sp.		GCA_001836275.1
sp.		GCA_001814455.1
sp.		GCA_001813505.1
sp.		GCA_001836965.1
sp.		GCA_001837275.1
sp.	Yes	GCA_001813525.1
sp.		GCA_001814695.1
sp.		GCA_001837335.1
sp.		GCA_001814775.1
sp.		GCA_001808575.1
sp.		GCA_001813035.1
sp.		GCA_001815805.1
sp.		GCA_001837765.1
sp.		GCA_001808705.1
sp.		GCA_001808795.1
sp.		GCA_001808815.1
sp.		GCA_001814065.1
sp.		GCA_001811765.1
sp.		GCA_001813595.1
sp.		GCA_001838105.1
sp.	Yes	GCA_001807785.1
sp.		GCA_001807855.1
sp.		GCA_001839535.1
sp.		GCA_000411475.1
sp.		GCA_002238115.1
sp.		GCA_002355895.1
sp.		GCA_000259505.1
sp.		GCA_000526075.1
sp.		GCA_002871495.1
sp.		GCA_001182825.2
sp.		GCA_002073795.2
Streptococcus oralis	8 (9%)
oralis		GCA_001983955.1
oralis		GCA_002386345.1
oralis		GCA_000722675.1
oralis		GCA_000722845.1
oralis		GCA_001069675.1
oralis		GCA_001070335.1
oralis		GCA_001071755.1
oralis		GCA_001072035.1
oralis		GCA_001074055.1
oralis		GCA_001074085.1
oralis		GCA_001075675.1
oralis		GCA_001075875.1
oralis		GCA_001588645.1
oralis		GCA_001885595.1
oralis		GCA_001071715.1
oralis		GCA_001411485.1
oralis	Yes	GCA_001578705.1
oralis		GCA_001578855.1
oralis		GCA_001578935.1
oralis	Yes	GCA_001578945.1
oralis		GCA_001579025.1
oralis		GCA_001579095.1
oralis		GCA_001579175.1
oralis		GCA_001579525.1
oralis		GCA_001579625.1
oralis		GCA_001639355.1
oralis		GCA_001639375.1
oralis		GCA_001639395.1
oralis		GCA_002014885.1
oralis		GCA_000148565.2
oralis		GCA_000164095.1
oralis		GCA_000185265.1
oralis		GCA_000257495.1
oralis		GCA_000257475.1
oralis		GCA_000257845.1
oralis		GCA_000287715.1
oralis		GCA_000257455.1
oralis	Yes	GCA_002096655.1
oralis	Yes	GCA_002096675.1
oralis		GCA_002096685.1
oralis	Yes	GCA_002096695.1
oralis		GCA_002860885.1
oralis		GCA_002096335.1
oralis	Yes	GCA_002096615.1
oralis		GCA_002860905.1
oralis		GCA_002871315.1
oralis	Yes	GCA_000382805.1
oralis	Yes	GCA_000382825.1
oralis		GCA_000959945.1
oralis		GCA_000959975.1
oralis		GCA_000960035.1
oralis		GCA_002096375.1
oralis		GCA_002096445.1
oralis		GCA_002096495.1
oralis		GCA_002096515.1
oralis		GCA_002096525.1
oralis		GCA_002096535.1
oralis		GCA_002096575.1
oralis		GCA_002096605.1
oralis		GCA_002096175.1
oralis		GCA_002096195.1
oralis		GCA_002096205.1
oralis		GCA_002096435.1
oralis		GCA_002096455.1
oralis		GCA_002096595.1
oralis		GCA_002356415.1
oralis		GCA_000960105.1
oralis		GCA_001588695.1
oralis		GCA_001588825.1
oralis		GCA_002093515.1
oralis		GCA_002093545.1
oralis		GCA_002093575.1
oralis		GCA_002096255.1
oralis		GCA_002096275.1
oralis		GCA_002096355.1
oralis		GCA_002096365.1
oralis		GCA_002096215.1
oralis		GCA_002096285.1
oralis		GCA_002096295.1
oralis		GCA_002096415.1
oralis		GCA_000344255.1
oralis		GCA_000442155.1
oralis		GCA_000442175.1
oralis		GCA_000344275.1
oralis		GCA_000253155.1
Streptococcus mitis	2 (3.5%)
mitis		GCA_001281025.1
mitis		GCA_001560895.1
mitis		GCA_000722685.1
mitis		GCA_000722695.1
mitis		GCA_000722705.1
mitis		GCA_000722755.1
mitis		GCA_000722765.1
mitis		GCA_000722775.1
mitis		GCA_000722815.1
mitis		GCA_000722835.1
mitis		GCA_000724165.1
mitis		GCA_000960005.1
mitis		GCA_000960025.1
mitis		GCA_000960065.1
mitis		GCA_001070035.1
mitis		GCA_001070205.1
mitis		GCA_001070375.1
mitis		GCA_001070705.1
mitis		GCA_001070985.1
mitis		GCA_001074635.1
mitis		GCA_001588605.1
mitis		GCA_002096775.1
mitis		GCA_002096895.1
mitis		GCA_002096925.1
mitis		GCA_002860825.1
mitis		GCA_001546795.1
mitis		GCA_001579045.1
mitis		GCA_002005545.1
mitis		GCA_002014755.1
mitis		GCA_002014795.1
mitis		GCA_002014875.1
mitis		GCA_002096735.1
mitis		GCA_002096755.1
mitis		GCA_002096765.1
mitis		GCA_002096815.1
mitis		GCA_002096835.1
mitis		GCA_002096845.1
mitis		GCA_002096855.1
mitis		GCA_002096915.1
mitis		GCA_002096935.1
mitis		GCA_002860865.1
mitis		GCA_000506725.1
mitis		GCA_000506765.1
mitis		GCA_000146585.1
mitis		GCA_000027165.1
mitis	Yes	GCA_000221165.2
mitis	Yes	GCA_000222705.2
mitis		GCA_000148585.2
mitis		GCA_000220045.2
mitis		GCA_000220085.2
mitis		GCA_000148505.2
mitis		GCA_000148525.2
mitis		GCA_000222785.2
mitis		GCA_000257865.1
mitis		GCA_000257905.1
mitis		GCA_000148545.2
mitis		GCA_000257805.1
Streptococcus sobrinus	0
sobrinis		GCA_002266475.1
sobrinis		GCA_000439045.1
sobrinis		GCA_000686605.1
sobrinis		GCA_000228065.2
sobrinis		GCA_000228545.2
sobrinis		GCA_000228085.2
sobrinis		GCA_000228125.2
sobrinis		GCA_000227805.2
sobrinis		GCA_000227825.2
sobrinis		GCA_000228585.2
sobrinis		GCA_000228605.2
sobrinis		GCA_000228625.2
sobrinis		GCA_000228525.2
sobrinis		GCA_000228665.2
sobrinis		GCA_000228685.2
sobrinis		GCA_000227845.2
sobrinis		GCA_000228145.2
sobrinis		GCA_000228165.2
sobrinis		GCA_000228185.2
sobrinis		GCA_000228205.2
sobrinis		GCA_000228225.2
sobrinis		GCA_000228245.2
sobrinis		GCA_000228265.2
sobrinis		GCA_000228285.2
sobrinis		GCA_000228305.2
sobrinis		GCA_000228325.2
sobrinis		GCA_000228345.2
sobrinis		GCA_000228365.2
sobrinis		GCA_000228385.2
sobrinis		GCA_000228405.2
sobrinis		GCA_000228425.2
sobrinis		GCA_000228445.2
sobrinis		GCA_000228465.2
sobrinis		GCA_000228485.2
sobrinis		GCA_000228505.2
sobrinis		GCA_000227865.2
sobrinis		GCA_000227885.2
sobrinis		GCA_000227905.2
sobrinis		GCA_000227925.2
sobrinis		GCA_000227945.2
sobrinis		GCA_000227965.2
sobrinis		GCA_000227985.2
sobrinis		GCA_000228005.2
sobrinis		GCA_000228025.2
sobrinis		GCA_000227785.2
sobrinis		GCA_000228045.2
sobrinis		GCA_000467915.2
Streptococcus thermophilus	0
thermophilus		GCA_000971665.1
thermophilus		GCA_001008015.1
thermophilus		GCA_001280285.1
thermophilus		GCA_001514435.1
thermophilus		GCA_001663795.1
thermophilus		GCA_001685375.1
thermophilus		GCA_001705585.1
thermophilus		GCA_001855705.1
thermophilus		GCA_002012365.1
thermophilus		GCA_002286255.1
thermophilus		GCA_002443035.1
thermophilus		GCA_002843115.1
thermophilus		GCA_002846075.1
thermophilus		GCA_002846155.1
thermophilus		GCA_900094135.1
thermophilus		GCA_001306395.1
thermophilus		GCA_001867185.1
thermophilus		GCA_001867245.1
thermophilus		GCA_002796625.1
thermophilus		GCA_002796635.1
thermophilus		GCA_002796645.1
thermophilus		GCA_002796655.1
thermophilus		GCA_002796705.1
thermophilus		GCA_002914925.1
thermophilus		GCA_001266475.1
thermophilus		GCA_001624895.1
thermophilus		GCA_001624915.1
thermophilus		GCA_000836595.1
thermophilus		GCA_000698885.1
thermophilus		GCA_000011845.1
thermophilus		GCA_000500565.1
thermophilus		GCA_000253395.1
thermophilus		GCA_000014485.1
thermophilus		GCA_000011825.1
thermophilus		GCA_000521265.1
thermophilus		GCA_000262675.1
thermophilus		GCA_000335515.1
thermophilus		GCA_000335495.1
thermophilus		GCA_000521325.1
thermophilus		GCA_000182875.1
thermophilus		GCA_000521285.1
thermophilus		GCA_000521305.1
thermophilus		GCA_000572095.1
thermophilus		GCA_000572065.1
thermophilus		GCA_000836675.1
Streptococcus salivarius	0
salivarius		GCA_000448685.2
salivarius		GCA_000785515.1
salivarius		GCA_001543085.1
salivarius		GCA_002073835.2
salivarius		GCA_002094955.1
salivarius		GCA_002094975.1
salivarius		GCA_000714445.1
salivarius		GCA_000714455.1
salivarius		GCA_000963265.1
salivarius		GCA_000963335.1
salivarius		GCA_001069445.1
salivarius		GCA_001069855.1
salivarius		GCA_001074945.1
salivarius		GCA_001659645.1
salivarius		GCA_001659655.1
salivarius		GCA_001906885.1
salivarius		GCA_001906895.1
salivarius		GCA_001906915.1
salivarius		GCA_001906965.1
salivarius		GCA_001906975.1
salivarius		GCA_001906995.1
salivarius		GCA_001907005.1
salivarius		GCA_001907045.1
salivarius		GCA_001907055.1
salivarius		GCA_001907065.1
salivarius		GCA_001907105.1
salivarius		GCA_002093995.1
salivarius		GCA_002094005.1
salivarius		GCA_002094035.1
salivarius		GCA_002094045.1
salivarius		GCA_002417605.1
salivarius		GCA_001070595.1
salivarius		GCA_001546835.2
salivarius		GCA_001657895.1
salivarius		GCA_002860765.1
salivarius		GCA_002860785.1
salivarius		GCA_002925865.1
salivarius		GCA_900143035.1
salivarius		GCA_000253335.1
salivarius		GCA_000253315.1
salivarius		GCA_000286295.1
salivarius		GCA_000225385.2
salivarius		GCA_000257585.1
salivarius		GCA_000174715.1
Streptococcus anginosus	4 (10%)
anginosus		GCA_000831165.1
anginosus	Yes	GCA_001412635.1
anginosus	Yes	GCA_001069165.1
anginosus		GCA_001070115.1
anginosus		GCA_001074525.1
anginosus		GCA_001510585.1
anginosus		GCA_002999485.1
anginosus		GCA_002999515.1
anginosus		GCA_002999525.1
anginosus		GCA_002999555.1
anginosus		GCA_900096985.1
anginosus		GCA_001076575.1
anginosus		GCA_002847945.1
anginosus		GCA_002848065.1
anginosus		GCA_002848085.1
anginosus		GCA_002848125.1
anginosus		GCA_002860925.1
anginosus		GCA_002860945.1
anginosus		GCA_002860965.1
anginosus		GCA_002999475.1
anginosus		GCA_002999575.1
anginosus		GCA_002999595.1
anginosus		GCA_002999615.1
anginosus		GCA_002999635.1
anginosus	Yes	GCA_002999655.1
anginosus		GCA_000186545.1
anginosus		GCA_000474115.1
anginosus	Yes	GCA_000463465.1
anginosus		GCA_000463505.1
anginosus		GCA_000184365.2
anginosus		GCA_000287595.1
anginosus		GCA_000214555.2
anginosus		GCA_000474055.1
anginosus		GCA_002088025.1
anginosus		GCA_000373605.1
anginosus		GCA_000257765.1
anginosus		GCA_000478925.1
anginosus		GCA_000474155.1
Streptococcus pseudopneumoniae	0
pseudopneumoniae		GCA_001068775.1
pseudopneumoniae		GCA_001068835.1
pseudopneumoniae		GCA_001069475.1
pseudopneumoniae		GCA_001069865.1
pseudopneumoniae		GCA_001072315.1
pseudopneumoniae		GCA_001072375.1
pseudopneumoniae		GCA_001072665.1
pseudopneumoniae		GCA_001074155.1
pseudopneumoniae		GCA_001074825.1
pseudopneumoniae		GCA_001304545.1
pseudopneumoniae		GCA_001304565.1
pseudopneumoniae		GCA_001304655.1
pseudopneumoniae		GCA_002780495.1
pseudopneumoniae		GCA_002780525.1
pseudopneumoniae		GCA_001068925.1
pseudopneumoniae		GCA_001068945.1
pseudopneumoniae		GCA_001070405.1
pseudopneumoniae		GCA_001070715.1
pseudopneumoniae		GCA_001070805.1
pseudopneumoniae		GCA_001070815.1
pseudopneumoniae		GCA_001071735.1
pseudopneumoniae		GCA_001072115.1
pseudopneumoniae		GCA_001072925.1
pseudopneumoniae		GCA_001073085.1
pseudopneumoniae		GCA_001074565.1
pseudopneumoniae		GCA_001074975.1
pseudopneumoniae		GCA_001076615.1
pseudopneumoniae		GCA_001076775.1
pseudopneumoniae		GCA_002014925.1
pseudopneumoniae		GCA_002014955.1
pseudopneumoniae		GCA_000506705.1
pseudopneumoniae		GCA_000506685.1
pseudopneumoniae		GCA_000506745.1
pseudopneumoniae		GCA_000257825.1
pseudopneumoniae		GCA_002087075.1
pseudopneumoniae		GCA_000221985.1
Streptococcus equinus	0
equinus		GCA_002073515.2
equinus		GCA_000964315.1
equinus		GCA_001481485.1
equinus		GCA_900100035.1
equinus		GCA_900101715.1
equinus		GCA_900104225.1
equinus		GCA_900106895.1
equinus		GCA_900109105.1
equinus		GCA_900110845.1
equinus		GCA_900199575.1
equinus		GCA_000731085.1
equinus		GCA_900099885.1
equinus		GCA_900100215.1
equinus		GCA_900101445.1
equinus		GCA_900102715.1
equinus		GCA_900103355.1
equinus		GCA_900109395.1
equinus		GCA_900109415.1
equinus		GCA_900110365.1
equinus		GCA_900110935.1
equinus		GCA_900112385.1
equinus		GCA_900113235.1
equinus		GCA_900115895.1
equinus		GCA_900115995.1
equinus		GCA_900321175.1
equinus		GCA_000702105.1
equinus		GCA_000747195.1
equinus		GCA_000146405.1
equinus		GCA_000187265.1
equinus		GCA_000424045.1
equinus		GCA_000747205.1
equinus		GCA_900114525.1
equinus		GCA_000421425.1
Streptococcus sanguinis	29 (97%)
sanguinis	Yes	GCA_001071805.1
sanguinis	Yes	GCA_001074035.1
sanguinis	Yes	GCA_001588715.1
sanguinis	Yes	GCA_001588875.1
sanguinis	Yes	GCA_001588895.1
sanguinis	Yes	GCA_001589015.1
sanguinis	Yes	GCA_001078705.1
sanguinis	Yes	GCA_000220315.1
sanguinis	Yes	GCA_000507745.1
sanguinis	Yes	GCA_001593525.1
sanguinis	Yes	GCA_000194945.1
sanguinis	Yes	GCA_000212835.1
sanguinis	Yes	GCA_000194965.1
sanguinis	Yes	GCA_000195125.1
sanguinis	Yes	GCA_000212795.1
sanguinis	Yes	GCA_000204475.1
sanguinis	Yes	GCA_000192205.1
sanguinis	Yes	GCA_000192245.1
sanguinis		GCA_000192275.1
sanguinis	Yes	GCA_000195025.1
sanguinis	Yes	GCA_000220275.1
sanguinis	Yes	GCA_000191085.1
sanguinis	Yes	GCA_000212855.1
sanguinis	Yes	GCA_000014205.1
sanguinis	Yes	GCA_000191105.1
sanguinis	Yes	GCA_000195045.1
sanguinis	Yes	GCA_000212815.1
sanguinis	Yes	GCA_000191125.1
sanguinis	Yes	GCA_000192185.1
sanguinis	Yes	GCA_000188275.1
Streptococcus parasanguinis	19 (70%)
parasanguinis		GCA_000963275.1
parasanguinis	Yes	GCA_000963285.1
parasanguinis		GCA_001071035.1
parasanguinis	Yes	GCA_001073735.1
parasanguinis	Yes	GCA_001074295.1
parasanguinis	Yes	GCA_001074805.1
parasanguinis		GCA_001074855.1
parasanguinis		GCA_001588725.1
parasanguinis		GCA_001588805.1
parasanguinis	Yes	GCA_002860845.1
parasanguinis		GCA_000724645.1
parasanguinis	Yes	GCA_001069785.1
parasanguinis	Yes	GCA_001070445.1
parasanguinis	Yes	GCA_001070575.1
parasanguinis		GCA_001070915.1
parasanguinis	Yes	GCA_001071155.1
parasanguinis	Yes	GCA_001071295.1
parasanguinis	Yes	GCA_001072295.1
parasanguinis	Yes	GCA_001072435.1
parasanguinis	Yes	GCA_001073155.1
parasanguinis	Yes	GCA_001076955.1
parasanguinis	Yes	GCA_000164675.2
parasanguinis	Yes	GCA_000187505.1
parasanguinis		GCA_000507765.1
parasanguinis	Yes	GCA_000260695.1
parasanguinis	Yes	GCA_000262145.1
parasanguinis	Yes	GCA_000222725.2
Streptococcus dysgalactiae	26 (100%)
dysgalactiae	Yes	GCA_001072165.1
dysgalactiae	Yes	GCA_000188315.1
dysgalactiae	Yes	GCA_000970975.1
dysgalactiae	Yes	GCA_000970985.1
dysgalactiae	Yes	GCA_000970995.1
dysgalactiae	Yes	GCA_000971005.1
dysgalactiae	Yes	GCA_001038445.1
dysgalactiae	Yes	GCA_001682735.1
dysgalactiae	Yes	GCA_001682745.1
dysgalactiae	Yes	GCA_001682755.1
dysgalactiae	Yes	GCA_001682825.1
dysgalactiae	Yes	GCA_001704435.1
dysgalactiae	Yes	GCA_001704445.1
dysgalactiae	Yes	GCA_001704455.1
dysgalactiae	Yes	GCA_001704515.1
dysgalactiae	Yes	GCA_900169605.1
dysgalactiae	Yes	GCA_001682765.1
dysgalactiae	Yes	GCA_001682815.1
dysgalactiae	Yes	GCA_002094215.1
dysgalactiae	Yes	GCA_000317855.1
dysgalactiae	Yes	GCA_001704525.1
dysgalactiae	Yes	GCA_000188715.1
dysgalactiae	Yes	GCA_000010705.1
dysgalactiae	Yes	GCA_000307185.1
dysgalactiae	Yes	GCA_000214575.2
dysgalactiae	Yes	GCA_000221105.2
Streptococcus gordonii	24 (96%)
gordonii	Yes	GCA_000970665.2
gordonii	Yes	GCA_001281105.1
gordonii	Yes	GCA_002073435.2
gordonii	Yes	GCA_002386285.1
gordonii	Yes	GCA_000959925.1
gordonii	Yes	GCA_000959965.1
gordonii	Yes	GCA_000963345.1
gordonii		GCA_001070265.1
gordonii	Yes	GCA_001588615.1
gordonii	Yes	GCA_001588735.1
gordonii	Yes	GCA_001588775.1
gordonii	Yes	GCA_001588795.1
gordonii	Yes	GCA_001588935.1
gordonii	Yes	GCA_001588955.1
gordonii	Yes	GCA_001588975.1
gordonii	Yes	GCA_001588985.1
gordonii	Yes	GCA_001589035.1
gordonii	Yes	GCA_001589055.1
gordonii	Yes	GCA_001589065.1
gordonii	Yes	GCA_001589095.1
gordonii	Yes	GCA_001589135.1
gordonii	Yes	GCA_001589145.1
gordonii	Yes	GCA_001469295.1
gordonii	Yes	GCA_001553855.1
gordonii	Yes	GCA_000017005.1
Streptococcus parauberis	0
parauberis		GCA_002900385.1
parauberis		GCA_000691825.1
parauberis		GCA_001601885.1
parauberis		GCA_001601895.1
parauberis		GCA_001601925.1
parauberis		GCA_001601935.1
parauberis		GCA_001601965.1
parauberis		GCA_001601975.1
parauberis		GCA_001601995.1
parauberis		GCA_001983285.1
parauberis		GCA_002382925.1
parauberis		GCA_002382965.1
parauberis		GCA_002742075.1
parauberis		GCA_002770615.1
parauberis		GCA_002901045.1
parauberis		GCA_002901065.1
parauberis		GCA_002918225.1
parauberis		GCA_001870975.1
parauberis		GCA_000213825.1
parauberis		GCA_000320985.2
parauberis		GCA_000343855.1
parauberis		GCA_000342505.1
parauberis		GCA_000187935.2
Streptococcus gallolyticus	0
gallolyticus		GCA_001477575.1
gallolyticus		GCA_000723985.1
gallolyticus		GCA_001481475.1
gallolyticus		GCA_001578695.1
gallolyticus		GCA_001579135.1
gallolyticus		GCA_900101135.1
gallolyticus		GCA_900103105.1
gallolyticus		GCA_900107905.1
gallolyticus		GCA_900109835.1
gallolyticus		GCA_900111215.1
gallolyticus		GCA_900112565.1
gallolyticus		GCA_900116655.1
gallolyticus		GCA_000949245.1
gallolyticus		GCA_001658075.1
gallolyticus		GCA_001703415.1
gallolyticus		GCA_000270145.1
gallolyticus		GCA_000203195.1
gallolyticus		GCA_002000985.1
gallolyticus		GCA_000146525.1
gallolyticus		GCA_000027185.1
Streptococcus intermedius	12 (75%)
intermedius	Yes	GCA_002073355.2
intermedius	Yes	GCA_002356055.1
intermedius	Yes	GCA_002879585.1
intermedius		GCA_001073405.1
intermedius	Yes	GCA_001073635.1
intermedius	Yes	GCA_002879575.1
intermedius	Yes	GCA_002879755.1
intermedius		GCA_000413475.1
intermedius	Yes	GCA_000463355.1
intermedius	Yes	GCA_000313655.1
intermedius	Yes	GCA_000463385.1
intermedius		GCA_000234015.1
intermedius	Yes	GCA_000234035.1
intermedius	Yes	GCA_000306805.1
intermedius	Yes	GCA_000258445.1
intermedius		GCA_000474095.1
Streptococcus cristatus	15 (100%)
cristatus	Yes	GCA_000959885.1
cristatus	Yes	GCA_000959895.1
cristatus	Yes	GCA_001069055.1
cristatus	Yes	GCA_001069775.1
cristatus	Yes	GCA_001073285.1
cristatus	Yes	GCA_001588855.1
cristatus	Yes	GCA_001588905.1
cristatus	Yes	GCA_001589115.1
cristatus	Yes	GCA_001069915.1
cristatus	Yes	GCA_001074345.1
cristatus	Yes	GCA_001074415.1
cristatus	Yes	GCA_001578775.1
cristatus	Yes	GCA_000385925.1
cristatus	Yes	GCA_000222765.2
cristatus	Yes	GCA_000187855.1
Streptococcus uberis	14 (93%)
uberis	Yes	GCA_002814135.1
uberis		GCA_000785785.1
uberis	Yes	GCA_000009545.1
uberis	Yes	GCA_000975445.1
uberis	Yes	GCA_000975405.1
uberis	Yes	GCA_000975345.1
uberis	Yes	GCA_000975545.1
uberis	Yes	GCA_000975415.1
uberis	Yes	GCA_000975485.1
uberis	Yes	GCA_000975505.1
uberis	Yes	GCA_000975435.1
uberis	Yes	GCA_000975495.1
uberis	Yes	GCA_000975335.1
uberis	Yes	GCA_000975355.1
uberis	Yes	GCA_000975325.1
Streptococcus constellatus	7 (70%)
constellatus		GCA_000814045.1
constellatus	Yes	GCA_001072275.1
constellatus		GCA_001075725.1
constellatus		GCA_001074375.1
constellatus	Yes	GCA_000257785.1
constellatus	Yes	GCA_000474075.1
constellatus	Yes	GCA_000463425.1
constellatus	Yes	GCA_000463395.1
constellatus	Yes	GCA_000463445.1
constellatus	Yes	GCA_000474135.1
Streptococcus iniae	0
iniae		GCA_000831485.1
iniae		GCA_001885145.1
iniae		GCA_002220115.1
iniae		GCA_002787125.1
iniae		GCA_001654755.1
iniae		GCA_001855735.1
iniae		GCA_001595425.1
iniae		GCA_000300915.1
iniae		GCA_000331915.2
iniae		GCA_000320965.2
Streptococcus infantis	0
infantis		GCA_000960085.1
infantis		GCA_000963255.1
infantis		GCA_001579645.1
infantis		GCA_000260755.1
infantis		GCA_000187465.1
infantis		GCA_000215385.2
infantis		GCA_000279535.1
Streptococcus macedonicus	0
macedonicus		GCA_002860805.1
macedonicus		GCA_900094105.1
macedonicus		GCA_000710665.1
macedonicus		GCA_002735805.1
macedonicus		GCA_002735825.1
macedonicus		GCA_002735835.1
macedonicus		GCA_000283635.1
Streptococcus pasteurianus	0
pasteurianus		GCA_000826225.1
pasteurianus		GCA_001746975.1
pasteurianus		GCA_001073755.1
pasteurianus		GCA_001563585.1
pasteurianus		GCA_000270165.1
Streptococcus pseudoporcinus	0
pseudoporcinus		GCA_900102825.1
pseudoporcinus		GCA_900102955.1
pseudoporcinus		GCA_000188035.3
pseudoporcinus		GCA_000183465.2
Streptococcus vestibularis	0
vestibularis		GCA_001068405.1
vestibularis		GCA_001657905.1
vestibularis		GCA_001657915.1
vestibularis		GCA_000188295.1
Streptococcus azizii	0
azizii		GCA_001984705.1
azizii		GCA_001984715.1
azizii		GCA_001984745.1
Streptococcus canis	3 (100%)
canis	Yes	GCA_002234935.1
canis	Yes	GCA_002770555.1
canis	Yes	GCA_000268305.2
Streptococcus infantarius	0
infantarius		GCA_001477615.1
infantarius		GCA_000154985.1
infantarius		GCA_000246835.1
Streptococcus acidominimus	0
acidominus		GCA_900187245.1
acidominus		GCA_001921825.1
Streptococcus australis	0
australis		GCA_000222745.2
australis		GCA_000186465.1
Streptococcus henryi	0
henryi		GCA_900104235.1
henryi		GCA_000376985.1
Streptococcus lutetiensis	0
lutetiensis		GCA_001578785.1
lutetiensis		GCA_000441535.1
Streptococcus massiliensis	0
massilliensis		GCA_000341525.1
massilliensis		GCA_000380065.1
Streptococcus merionis	2 (100%)
merionis	Yes	GCA_900187085.1
merionis	Yes	GCA_000380085.1
Streptococcus phocae	0
phocae		GCA_001302265.1
phocae		GCA_000772915.1
Streptococcus porcinus	0
procinus		GCA_900108385.1
procinus		GCA_000187955.3
Streptococcus ratti	0
ratti		GCA_000286075.1
ratti		GCA_000347915.1
Streptococcus urinalis	0
urinalis		GCA_000188055.3
urinalis		GCA_000314815.2
Streptococcus bovimastitidis	0	GCA_001885095.1
Streptococcus caballi	0	GCA_000379985.1
Streptococcus castoreus	0	GCA_000425025.1
Streptococcus criceti	0	GCA_000187975.3
Streptococcus cuniculi	0	GCA_001921845.1
Streptococcus devriesei	0	GCA_000423725.1
Streptococcus didelphis	0	GCA_000380005.1
Streptococcus entericus	0	GCA_000380025.1
Streptococcus ferus	0	GCA_000372425.1
Streptococcus halotolerans	0	GCA_001598035.1
Streptococcus himalayensis	0	GCA_001708305.1
Streptococcus hyovaginalis	0	GCA_000420785.1
Streptococcus ictaluri	0	GCA_000188015.3
Streptococcus macacae	0	GCA_000187995.3
Streptococcus marimammalium	0	GCA_000380045.1
Streptococcus marmotae	0	GCA_001623565.1
Streptococcus minor	0	GCA_000377005.1
Streptococcus orisasini	0	GCA_001431045.1
Streptococcus orisratti	0	GCA_000380105.1
Streptococcus ovis	0	GCA_000380125.1
Streptococcus pantholopis	0	GCA_001642085.1
Streptococcus penaeicida	0	GCA_002887775.1
Streptococcus peroris	0	GCA_000187585.1
Streptococcus pluranimalium	0	GCA_002953735.1
Streptococcus plurextorum	0	GCA_000423745.1
Streptococcus porci	0	GCA_000423765.1
Streptococcus sinensis	0	GCA_000767835.1
Streptococcus sp. oral taxon 056	0	GCA_000220065.2
Streptococcus sp. oral taxon 058	Yes	GCA_000235485.1
Streptococcus sp. oral taxon 064	0	GCA_001683375.1
Streptococcus sp. oral taxon 071	0	GCA_000146755.1
Streptococcus sp. oral taxon 431	0	GCA_001553685.1
Streptococcus thoraltensis	0	GCA_000380145.1
Streptococcus timonensis	0	GCA_900095845.1
Streptococcus varani	0	GCA_001375655.1
