# Supplementary material for: Species Designations Belie Phenotypic and Genotypic Heterogeneity in Oral Streptococci
Source: mSystems. 2018 Dec 18;3(6):e00158-18. doi: 10.1128/mSystems.00158-18 (PMC6299155; doi:10.1128/mSystems.00158-18)
Supplement: TABLE S3 [file sys006182304st3.xlsx]

## Sheet: Sheet1
Full Streptococcus set	ADS-binary									Streptococcus oralis	Antagonism-binary									Streptococcus sanguinis	Antagonism-binary
	terminal test										Terminal test										Simultaneous test
Annotation	Cluster	SNP.locus	p.value	score	G1P1	G0P0	G1P0	G0P1		Annotation	Cluster	SNP.locus	p.value	score	G1P1	G0P0	G1P0	G0P1		Annotation	Cluster	SNP.locus	p.value	score	G1P1	G0P0	G1P0	G0P1
Arginine_transport_system_permease_protein_ArtQ	1278	5425	0	-0.649123	10	10	34	60		Oligopeptide-binding protein AmiA	amiA_1	1400	0	-0.857143	0	1	6	7		hypothetical protein	group_1927	1929	0	-4.5	2	5	10	8
Polysaccharide_biosynthesis_protein, Putative_O-antigen_transporter	2615	5436	0	-0.649123	10	10	34	60												hypothetical protein	group_1970	2091	0	-4	1	7	8	9
hypothetical_protein, Large-conductance_mechanosensitive_channel	2650	5440	0	-0.649123	10	10	34	60												enterobactin exporter EntS	group_2868	2046	0	-4	1	6	9	9
hypothetical_protein, Phage_capsid_family_protein	2655	5441	0	-0.649123	10	10	34	60												hypothetical protein	group_3059	2048	0	-4	1	6	9	9
Spermidine_synthase	2659	5443	0	-0.649123	10	10	34	60		Streptococcus oralis + Streptococcus oralis subsp. dentisani	Antagonism-binary									carbamoyl phosphate synthase-like protein	group_3060	2049	0	-4	1	6	9	9
hypothetical_protein, ASCH_domain_protein	2663	5445	0	-0.649123	10	10	34	60			Terminal test									UDP-N-acetylglucosamine 1-carboxyvinyltransferase 2	murA2	2047	0	-4	1	6	9	9
Arginine_decarboxylase	2638	5462	0	-0.666667	10	9	35	60		Annotation	Cluster	SNP.locus	p.value	score	G1P1	G0P0	G1P0	G0P1
Putative_ABC_transporter_arginine-binding_protein_2_precursor, Arginine-binding_extracellular_protein_ArtP_precursor	44	5465	0	-0.649123	11	9	35	59		Oligopeptide-binding protein AmiA	amiA_1	1400	0	-0.857143	0	1	6	7			ADS-code (continuous)
GBS_Bsp-like_repeat_protein	1019	5759	0	0.649123	59	35	9	11													Subsequent test
hypothetical_protein	1145	5761	0	0.649123	59	35	9	11													Cluster	SNP.locus	p.value	score
hypothetical_protein	2239	5763	0	0.649123	59	35	9	11												HTH-type transcriptional regulator MtrR	mtrR_1	1912	0	6.78896
Ubiquinone_biosynthesis_O-methyltransferase, putative_S-adenosyl-L-methionine-dependent_methyltransferase, putative_methyltransferase_YcgJ	2245	5764	0	0.649123	59	35	9	11
CAAX_amino_terminal_protease_self-_immunity	2271	5765	0	0.649123	59	35	9	11
Chromosome_partition_protein_Smc	2273	5766	0	0.649123	59	35	9	11
hypothetical_protein	2295	5767	0	0.649123	59	35	9	11
	Subsequent test
Annotation	Cluster	SNP.locus	p.value	score	G1P1	G0P0	G1P0	G0P1
Putative_ABC_transporter_arginine-binding_protein_2_precursor, Arginine-binding_extracellular_protein_ArtP_precursor	44	5465	0	-187.333	11	9	35	59
GBS_Bsp-like_repeat_protein	1019	5759	0	187.333	59	35	9	11
hypothetical_protein	1145	5761	0	187.333	59	35	9	11
hypothetical_protein	2239	5763	0	187.333	59	35	9	11
Ubiquinone_biosynthesis_O-methyltransferase, putative_S-adenosyl-L-methionine-dependent_methyltransferase, putative_methyltransferase_YcgJ	2245	5764	0	187.333	59	35	9	11
CAAX_amino_terminal_protease_self-_immunity	2271	5765	0	187.333	59	35	9	11
Chromosome_partition_protein_Smc	2273	5766	0	187.333	59	35	9	11
hypothetical_protein	2295	5767	0	187.333	59	35	9	11
	ADS-code (continuous)
	Subsequent test
Annotation	Cluster	SNP.locus	p.value	score
Tropinesterase, acyl-CoA_esterase, putative_hydrolase, etc	1713	5150	0	91.9888
hypothetical_protein	1110	5932	0	-92.0414
Amino-acid_carrier_protein_AlsT	1038	5938	0	-91.7169
	Antagonism - binary
	simultaneous test
Annotation	Cluster	SNP.locus	p.value	score	G1P1	G0P0	G1P0	G0P1
DNA-binding_transcriptional_repressor_AcrR	1795	5522	0	8	34	30	16	34
	subsequent test
Annotation	Cluster	SNP.locus	p.value	score	G1P1	G0P0	G1P0	G0P1
Type-1_restriction_enzyme_R_protein	1612	5561	0	-161	18	12	34	50
	Antagonism - code (continuous)
	terminal test
Annotation	Custer	SNP.locus	p.value	score
bacteriophage holin	3589	4602	0	0.489286
